# Supplementary material for: Addressing Oxygen Embrittlement in Additively Manufactured Titanium via Cu‐Mediated Interstitial Site Engineering
Source: Adv Sci (Weinh). 2026 Jan 29;13(19):e19184. doi: 10.1002/advs.202519184 (PMC13045232; doi:10.1002/advs.202519184)
Supplement: Supplementary file 2 — Supporting File 2: advs74042‐sup‐0002‐FigureS1‐S19.zip. [file ADVS-13-e19184-s001.zip]

Archive with 19 entries (19 files):
- Fig. S1.tif
- Fig. S10.tif
- Fig. S11.tif
- Fig. S12.tif
- Fig. S13.tif
- Fig. S14.tif
- Fig. S15.tif
- Fig. S16.tif
- Fig. S17.tif
- Fig. S18.tif
- Fig. S19.tif
- Fig. S2.tif
- Fig. S3.tif
- Fig. S4.tif
- Fig. S5.tif
- Fig. S6.tif
- Fig. S7.tif
- Fig. S8.tif
- Fig. S9.tif
